# Supplementary material for: The changes of electroencephalography in mountaineers on Mount Jade, Taiwan: An observational study
Source: PLoS One. 2022 Nov 23;17(11):e0275870. doi: 10.1371/journal.pone.0275870 (PMC9683632; doi:10.1371/journal.pone.0275870)
Supplement: S1 File — (XLSX) [file pone.0275870.s001.xlsx]

## Sheet: AMS-EEG
			d-Beta_MG						d-Beta_HG						d-Theta_MG						d-Theta_HG						d-Delta_MG						d-Delta_HG						d-Ratio_MG						d-Ratio_HG
Subject	Headache	LLAMS	FP1	FP2	T3	T4	P3	P4	FP1	FP2	T3	T4	P3	P4	FP1	FP2	T3	T4	P3	P4	FP1	FP2	T3	T4	P3	P4	FP1	FP2	T3	T4	P3	P4	FP1	FP2	T3	T4	P3	P4	FP1	FP2	T3	T4	P3	P4	FP1	FP2	T3	T4	P3
1	0	3	-0.483	-1.24	0.284	-0.568	1.593	-0.711	-0.72	-1.797	0.292	-1.137	-1.076	-0.976	0.279	-0.745	1.419	-0.628	2.145	0.193	0.942	-1.336	-0.148	-1.001	-1.99	-0.857	1.827	-0.584	2.455	0.486	3.204	0.261	0.733	-2.307	0.696	-0.09	-0.9	-0.968	-0.2	-0.085	-0.296	-0.13	-0.19	-0.369	-0.148	-0.034	-0.026	-0.072	0.234
2	0	3	0.254	0.044	0.039	0.029	-0.209	-0.538	0.768	0.327	0.487	-0.025	1.554	0.909	0.177	-0.834	0.055	-0.428	-0.148	-0.695	0.29	-0.883	0.796	-0.461	2.434	1.938	0.465	0.09	-0.364	-0.453	-0.957	-0.781	0.184	-0.292	0.388	-0.191	-0.594	0.999	0.047	0.034	0.205	0.189	0.541	0.352	0.212	0.248	-0.053	0.144	-0.057
3	1	6	0.11	0.166	-0.298	-0.059	-0.232	-0.118	0.497	0.587	0.649	0.334	0.271	0.205	0.083	0.006	-0.508	-0.178	-0.282	0.122	0.545	1.897	0.21	1.451	0.362	0.855	0.769	0.194	0.164	-0.205	0.671	1.157	0.184	1.286	0.39	1.317	0.229	1.673	-0.081	-0.007	-0.073	0.001	-0.158	-0.329	0.012	-0.16	-0.01	-0.221	0.264
4	1	6	0.351	0.082	0.533	0.374	-0.497	0.024	0.947	0.629	3.101	2.185	0.398	0.371	0.058	-0.222	-0.119	-0.251	-0.547	0.034	0.953	0.214	0.98	0.414	0.095	0.016	0.61	-0.234	-0.326	0.005	-0.351	0.17	0.98	0.866	0.822	0.676	0.48	0.528	-0.05	0.066	0.077	0.158	-0.031	0.083	-0.037	0.021	0.266	0.296	-0.037
5	1	2	-0.314333	-0.151	0.0476667	0.335667	-0.636667	0.324	0.0393333	0.175	0.0406667	0.517	-0.0583333	0.445333	-0.748667	-0.533	-0.237667	0.0236667	-0.611	0.281	-0.293	-0.0483333	-0.095	0.120333	-0.341333	0.277333	-1.35267	-0.410333	0.154	0.264	-0.531333	-0.0463333	-0.776333	0.012	0.131667	0.169333	-0.0853333	0.107	0.166728	0.0959266	0.106613	0.0379191	-0.0602919	-0.000646356	0.0790287	0.0247575	-0.00565288	0.0757	0.0178728
6	1	5	0.014	0.122	-0.25	0.166	-0.174	-0.197	0.077	0.065	-0.315	-0.101	-0.111	-0.526	0.054	-0.115	0.051	-0.227	-0.239	-0.068	-0.163	0.16	-0.202	-0.106	-0.368	-0.045	0.31	1.116	-0.605	-1.064	0.353	0.847	-0.624	0.355	-1.768	-1.569	-0.563	-0.046	-0.007	-0.026	-0.011	0.28	0.056	-0.224	0.172	-0.06	0.313	0.188	0.235
7	0	2	-0.083	-0.187667	0.151667	-0.08	0.180667	0.056	0.225	0.027	0.338667	0.0506667	0.199333	0.127667	0.15	-0.268667	0.238667	-0.152	0.277333	-0.0696667	0.381667	-0.200333	0.187	-0.210333	0.043	-0.0753333	0.294333	-0.0413333	0.126333	-0.328	0.232333	-0.460333	0.195667	-0.0303333	0.0253333	-0.426	0.265333	-0.371	-0.0593212	0.0668315	-0.00455475	0.121096	0.0345975	0.208955	0.0415782	0.154832	0.121937	0.264104	-0.0591151
8	1	2	-0.307333	-0.337	-0.521333	-0.512	-0.862667	-0.088	-0.208333	-0.389667	-0.571333	-0.566	-0.963667	-0.678	-0.666667	-0.786667	-0.597667	-0.5	-0.888	0.640833	-0.582667	-0.468	-0.688	-0.362	-1.26033	-0.985867	-0.440667	-0.706333	-0.549	0.115333	-0.638333	2.01383	-0.565333	-0.588667	-0.350667	0.144333	-0.926667	-0.469667	-0.00603783	0.0312163	-0.018294	-0.103388	-0.171428	-0.421768	0.0401768	-0.00629199	-0.0429816	-0.112179	0.416688
9	1	3	1.599	0.16	1.716	0.386	1.933	0.764	0.447	0.079	0.27	0.487	0.523	-0.32	0.579	-0.038	1.386	0.057	2.015	1.265	0.984	-0.409	-0.02	0.175	-0.026	-0.577	0.654	0.287	0.353	-0.188	0.992	0.579	1.432	-0.186	0.2	-0.197	0.41	-0.561	0.222	0.042	0.234	0.154	-0.092	-0.31	-0.024	0.028	0.03	0.108	0.101
10	0	1	-2.008	-0.683667	-0.532333	0.00633333	-0.983	-0.642333	-2.34133	-1.04267	-1.29567	-0.627667	-1.18033	-0.810333	-1.79733	-0.687333	-0.745333	-0.6935	-1.019	-0.524	-2.16933	-0.803	-0.748	-0.910167	-1.42233	-1.30233	-2.75133	-0.557	-2.97467	-1.375	-1.66867	0.385333	-3.82433	-0.252667	-3.21967	-1.308	-1.93933	-0.822333	-0.0666005	-0.123141	0.295336	0.161017	0.0867804	-0.344241	-0.0671136	-0.202094	0.110301	0.0497812	0.292917
11	0	4	-0.354	-0.273	-0.199	-0.128	0.084	-0.226	-0.65	-0.367	-0.433	1.296	-0.513	-0.393	-0.049	-0.094	-0.013	0.535	1.026	0.182	-0.383	-0.106	-0.644	-0.034	-0.61	-0.609	-0.169	0.906	0.229	0.95	0.241	-0.214	-1.065	-0.507	-0.613	-0.31	-0.566	-0.356	-0.052	-0.17	-0.112	-0.258	-0.348	-0.214	-0.02	-0.05	0.065	0.221	0.305
12	0	2	0.372667	0.194333	0.355667	0.488333	-0.0813333	1.15033	0.0226667	-0.099	0.360667	0.389	-0.787667	0.262667	0.430333	0.680333	0.882	0.732667	0.704	1.72333	0.0103333	-0.438333	0.385	-0.378667	-0.714833	-0.204333	0.0453333	0.654333	0.384333	0.428667	1.326	1.507	0.652667	0.578	0.0413333	-0.718	-0.486	-0.781333	-0.104397	0.0287803	-0.220729	0.070892	-0.704331	-0.0120941	-0.0905068	0.142641	0.0543113	0.461804	-0.0854214
13	0	2	-0.213667	0.019	-0.0876667	0.150667	0.220333	-0.487667	0.187667	0.406333	0.801667	1.08433	0.273333	-0.039	-0.013	0.667667	0.528667	0.00466667	0.682667	-0.301667	0.480333	-0.094	1.041	0.575667	0.665667	-0.457	-1.28667	-0.382	-0.505	-3.48133	0.276	-1.85433	-1.21067	-1.16233	-0.328333	-3.18867	0.426667	-1.57867	0.170145	-0.0436938	0.121996	0.484972	-0.107522	0.302879	0.176167	0.128205	0.237304	0.566921	-0.221542
14	0	1	-0.163333	-0.402	1.236	-0.107667	-0.180667	-0.478	0.0203333	0.152667	0.985	0.801333	0.155333	-0.097	-0.446	-0.278	-0.107	-0.337333	-0.631333	-0.585333	-0.0503333	0.115667	0.003	0.0346667	-0.206667	-0.322333	0.314	0.168333	0.250333	-0.002	-0.554667	0.391	-0.259	0.256333	-0.0553333	0.347667	-0.219333	-0.0606667	-0.0525918	-0.118466	0.205927	-0.0576575	0.236152	-0.131855	-0.0208802	-0.0662563	0.224654	0.00518716	0.115026
15	0	1	-0.634333	-0.322	-0.252333	-0.209	-0.216333	0.556667	-0.247333	0.257667	0.636333	0.598	0.59	0.278	-0.241333	0.190333	-0.0486667	0.0296667	-0.135333	0.462333	-0.167333	0.181	0.354	0.500333	0.279	0.0636667	0.679333	0.789667	0.254667	0.176	-0.0713333	0.596	0.136333	0.344667	0.333333	0.349333	-0.0823333	0.120667	-0.21772	-0.203284	-0.195538	-0.192222	-0.11749	-0.149244	-0.0359282	-0.0113346	-0.0370186	-0.0912518	-0.184647
16	0	0	-0.536667	-0.303333	-0.958333	-0.601333	-0.332333	-0.461333	-0.401	-0.433333	-0.291	-0.639667	-0.056	-0.764333	-0.149	0.0786667	-0.188	0.115333	-0.260333	-0.393333	-0.202667	-0.215667	-0.0393333	0.031	-0.194	-0.713	-0.352	0.421	0.282333	0.777667	0.0126667	-0.351667	-0.553667	-0.147667	0.379333	0.648667	-0.0973333	-0.547	-0.189959	-0.370515	-0.383958	-0.455161	0.0951356	0.0514908	-0.183422	-0.330363	-0.287139	-0.535763	0.133355
17	0	2	-0.014	0.518933	-0.301	-0.0689	0.157467	0.1037	0.382	2.15093	0.6049	0.0698	0.490467	0.7475	0.535667	0.614	1.449	1.425	0.55	1.24767	0.489	0.599333	0.286	0.00133333	0.0356667	0.416	0.635333	0.907	0.534667	0.179333	0.366	0.430333	0.0963333	0.677333	0.194333	-0.274333	0.401	0.537667	-0.047707	0.0908531	-0.534612	-0.251955	-0.247156	-0.48936	0.0429783	0.356876	0.00718266	0.110852	0.067194
18	0	2	0.0613333	0.277667	-0.215	-0.0126667	-0.129333	-0.169	0.399667	0.0713333	0.214	0.108	-0.03	-0.146	0.109	0.139	0.691	0.142	0.609667	0.220667	0.683333	0.318333	0.967667	1.24867	0.511	1.416	-0.677667	0.0503333	-0.237333	-0.274	-0.304333	-0.379333	-0.753333	0.894667	-0.356333	0.0323333	-1.066	-0.504667	0.109423	0.102606	-0.111798	0.0513343	-0.00481892	0.0639273	0.0715757	-0.138316	0.0114276	-0.118493	0.130754
19	1	6	-0.067	-0.025	0.092	-0.974	-0.157	-0.715	0.709	1.318	0.737	0.893	0.893	0.631	0.511	0.814	0.818	0.122	0.679	0.353	1.66	1.716	1.671	1.629	1.918	1.179	0.896	0.16	0.206	-0.156	0.788	0.902	1.841	2.153	1.111	1.61	1.31	1.349	-0.155	-0.152	-0.224	-0.45	-0.3	-0.538	-0.159	-0.036	-0.233	-0.264	0.019
20	0	2	0.799	0.088	0.605333	0.447	-0.144	-0.603333	0.564	-0.0456667	0.208333	0.445333	-0.338333	-0.734667	0.0556667	-0.096	0.141333	-0.0733333	-0.161333	-0.424333	0.0176667	-0.0583333	-0.3	-0.325333	-0.715	-0.881333	-0.292333	-0.725	-0.202667	0.002	-0.168	-0.528	-0.472	-0.446333	-0.640333	-0.321667	-0.572333	-0.439	0.181329	0.0981072	0.161172	0.170923	0.101894	0.0598302	0.164904	-0.0073666	0.24026	0.229422	0.438887
21	0	8	0.21	0.604	-2.473	-0.849	0.084	0.176	-0.009	0.373	-1.442	0	0.465	-0.224	0.014	-0.142	-0.4	-0.218	-0.111	0.098	-0.276	-0.806	-0.561	-0.297	-0.322	-0.481	0.61	0.727	0.206	0.916	0.397	0.488	0.751	0.627	0.906	0.916	1.133	1.279	-0.001	0.107	-0.452	-0.324	-0.007	-0.058	-0.154	-0.036	-0.407	-0.186	-0.002
22	1	2	-0.0526667	0.248667	1.48133	0.650333	-0.0576667	-0.157333	-0.189667	-0.0273333	0.0253333	-0.114333	-0.434667	-0.321	-0.332	-0.368333	-0.32	-0.636333	-0.903333	-0.699	-0.175667	-0.075	-0.61	-0.287333	-0.801333	-0.423333	-0.179	-0.237	-0.561667	-0.564333	-0.25	-0.219667	-0.298333	-0.001	-0.405667	-0.217	0.134	0.109333	-0.0143957	0.0400773	0.410979	0.308602	0.22749	0.101494	-0.0695949	-0.0338225	0.153289	0.0232279	0.321898
23	1	4	1.677	-0.097	1.135	-0.766	2.726	0.248	0.165	-0.327	0.265	-1.631	0.656	0.123	0.847	-0.744	1.288	-0.507	3.21	0.306	-1.372	-0.793	-0.542	-0.809	0.503	-0.035	0.972	0.16	2.283	0.523	4.088	1.054	-0.845	0.345	0.246	0.285	0.817	0.553	0.147	0.002	-0.138	-0.211	-0.397	-0.056	0.129	-0.031	0.016	-0.276	0.204
24	0	1	3.086	2.41767	-0.956667	0.760667	-0.400533	-0.6458	0.205	-0.094	0.518667	2.47867	0.586667	0.483	2.75033	1.586	-0.170333	-0.777667	-0.352667	-1.40057	0.240333	-0.717333	-0.335667	-0.320667	0.0866667	-0.805333	2.09567	1.164	0.451667	-0.503667	-0.413333	-1.26533	0.470667	-0.587333	-0.302667	-0.464	0.287333	-0.527	0.0564687	0.326821	-0.247333	0.580574	-0.00138138	0.774151	-0.107566	0.298871	0.155816	0.846109	0.233239
25	0	5	2.571	1.86	0.043	-0.409	0.261	0.195	0.041	0.052	0.707	0.432	0.603	0.314	2.646	1.57	0.159	-0.62	-0.484	-0.98	0.122	-0.248	0.843	0.108	-0.399	-0.828	1.767	1.574	0.757	-0.183	0.219	-0.12	0.348	0.545	1.022	0.614	0.913	0.044	-0.038	-0.024	-0.098	0.019	0.151	0.407	-0.084	-0.062	-0.082	-0.011	-0.041
[truncated: 13 more columns]
